# Supplementary material for: Factors Affecting Adherence to a Low Phenylalanine Diet in Patients with Phenylketonuria: A Systematic Review
Source: Nutrients. 2024 Sep 15;16(18):3119. doi: 10.3390/nu16183119 (PMC11435312; doi:10.3390/nu16183119)
Supplement: Supplementary file 1 [file nutrients-16-03119-s001.zip]

Archive with 1 entries (1 files):
- nutrients-3132702-supplementary.pdf
